# Supplementary material for: Postoperative Atrial Fibrillation Prediction by Left Atrial Size in Coronary Artery Bypass Grafting and Five-Year Survival Outcome
Source: J Clin Med. 2024 Jun 26;13(13):3738. doi: 10.3390/jcm13133738 (PMC11242862; doi:10.3390/jcm13133738)
Supplement: Supplementary file 1 [file jcm-13-03738-s001.zip]

Archive with 1 entries (1 files):
- jcm-3061807-supplementary.pdf
